# Supplementary material for: Novel Cannabinoid Receptor 2 (CB2) Low Lipophilicity Agonists Produce Distinct cAMP and Arrestin Signalling Kinetics without Bias
Source: Int J Mol Sci. 2023 Mar 29;24(7):6406. doi: 10.3390/ijms24076406 (PMC10094510; doi:10.3390/ijms24076406)
Supplement: Supplementary file 1 [file ijms-24-06406-s001.zip]

Archive with 1 entries (1 files):
- ijms-2248873-supplementary.pdf
